# Supplementary material for: The systematics of Echinorhynchus Zoega in Müller, 1776 (Acanthocephala, Echinorhynchidae) elucidated by nuclear and mitochondrial sequence data from eight European taxa
Source: Zookeys. 2015 Feb 26;(484):25–52. doi: 10.3897/zookeys.484.9132 (PMC4361782; doi:10.3897/zookeys.484.9132)
Supplement: Supplementary material 1 — Aligned and concatenated partial sequences of COI and 28S rDNA [file zookeys-484-025-s001.nex]

#NEXUS
begin data;
   dimensions ntax=10 nchar=2192;
   Format datatype=DNA gap=-;
   matrix
       E_cinctulus
           GGAGGGCTGG TAGGTTTTAG GTTGAGGCTT TTAATCCGTT TGGAGTTAGG
           TGCGGGAGGG CAGTGGTTAG GTGATGAACA TTTGTATAAT GTAGTAGTAA
           CATCTCATGC TATTATGATA GTATTCTTTT TGGTTATACC TATATTTATA
           GGGGGTTTTG GTAATTGGCT CATGCCTGTG ATATTGGGTT TGAGGGATAT
           AGTTCTACCA CGTTTAAATA ACTTGAGGTT TTTGTTAGTC CCTTTTAGTA
           TGTTGTTAAT GCTAGTCTCT TTGATGTTGA AAGGAGGGGG TGCTGGTTGA
           ACAATGTACC CACCGTTGAT ATTAAGTTCT TACAGCTCAG GGGTTTCTGT
           GGATATAATA ATTTTAAGGC TTCATATAGC AGGGTTGTCA TCTATCTTAG
           GTTCTATTAA CATTTTAGTT ACAGGGATTG TAGGCTCTAA AGCTGTTGGG
           AGTGTGGAGC AGTTACCACT GTTAGTGTGG GCTTTATTAG TTACGGCTGG
           CTTAGTACTG TTAACTGTGC CGGTGTTAGC TGCAGCTTTA ACTATGCTTT
           TAATGGATCG TAATTTTAGC GCTAGGTTTT TTGACTATTA ATAAGCGGAA
           GAAAAGAAAC CAACTGGGAT TCTATTAGTA ATGGCGAATG AACATAGAAA
           GGCCATCATT GAATTCTACT ACATTATGTA GATGA-AAGT GTGATGTTGG
           CGTCATTAT- -CTATGGTGC TGATGAGTGG TGTAAGTTCG ATTGAACACG
           ACTTTCCCAG AGAGGGTGAA AGGCCCTTGA CATCGCTATT TTGGTATTCT
           GATAATGATG GTTGAGTAGA ATTGCTTGAG ACCGCAGTTC GAA-GATGTG
           TGGCAAACCC CATACAAGTC TAGATATAGT TGCGAGGCCG ATAGCGAACA
           AGTACCATGA GGGAAAGTTG AAAAGTACTC TGAAAAGAGA GTTCACAAGT
           GCGTGAAACT GTACACTGTA AAGCGAATGA TTGAGCGATC AGGATAACTA
           TCACTCAAGT GACATGT--A TGTTTCAAAG ATTTGCAAAA TCTTTGCGTT
           AATTGTGATG T-ACATGGTG CTGTACTTGA TTGTGTCTAG AATTGCTTGG
           TGGGCTAGCG TTAGCATAGC TATTTGTCGG AAAAGAGTTT CTTCTAGATT
           CTCTTAGAGC GTATTGCTTT --TGAACTGT TTTTTA--CA GTCGGTTTTG
           CTGGCCCATT TCTGAAATAT GCCTATAACT GTTTACACTG T--ATATGTG
           CAACTATCGT TAAGTGAAAT TGT-GCATGT GTTGTCAGTA AGTT-AAAGG
           TTCGTGAAAA GCAATTGTCT TTGCTGTGAA TTATTCGAA- ----------
           ---------- ---------- ---------- ---------- ----------
           ---------- ---------- ---------- ---------- ----------
           ---------- ---------- ---------- ---------- ----------
           ---------- ---------- ---------- ---------- ----------
           ---------- ---------- ---------- ---------- ----------
           ---------- ---------- ---------- ---------- ----------
           ---------- ---------- ---------- ---------- ----------
           ---------- ---------- ---------- ---------- ----------
           ---------- ---------- ---------- ---------- ----------
           ---------- ---------- ---------- ---------- ----------
           ---------- ---------- ---------- ---------- ----------
           ---------- ---------- ---------- ---------- ----------
           ---------- ---------- ---------- ---------- ----------
           ---------- ---------- ---------- ---------- ----------
           ---------- ---------- ---------- ---------- ----------
           ---------- ---------- ---------- ---------- ----------
           ---------- ---------- ---------- ---------- --
       A_lucii
           GGGAGGTTAG TGGGCGTATC ATTGAGTTTA ATTATTCGGT TGGAGTTAGG
           TGCTAGGGGG GTTTGGCTTG GGGATGAATA CCTGTATAAT ATGGTTGTAA
           CAACCCATGG GGTGATAATA GTATTCTTTT TGGTGATGCC CTTTATGATG
           GGTGGTTTTG GCAATTGGAT ATTACCCGTG ATACTAGGGC TGAGAGATAT
           AGCACTTCCA CGGTTAAATA ACCTCAGATT CTTGATATTA GTTTTAGCTT
           TGGGGTTAAG TGGCCTGTCT ATAGTTGTAT TAGGTGGTGC ATCTGGGTGA
           ACAATATACC CACCATTAAT GTTAGGTGGT TATAGACCAA GGGCATCAGT
           TGATTTAATA GTTTTAAGTT TGCATATTGC AGGGTTGTCT TCAATTTTTG
           GGGCTATCAA TTTTATTGTG ACATTGTATG GGTATGCACT ACAGGGTGGG
           GGTTTATGAC AAACCCCTCT TTTAGTCTGA GCCGAGATTG TGGCTGCTGG
           GTTAGTGCTT ATAACAGTTC CAGTCCTAGC AGCAGCTTTA ACAATGGTTT
           TGATAGACCG TAATTTAGGG ACAAGGTATT TTGATTATTA ATAAGCGGAA
           GAAGACAAAC CAACTGGGAT TCTATAAGTA ATGGCGAATG AACATAGAGA
           GGTCATCATT GAATTCCTCC GCATTGTGTG GATGGGAAGT GTAATGTTTG
           TGCGGTTTAT GC-ATTGTGC CAGCATGCTG TGTAAGTTTG ATTGAACGCG
           ACATGCCCGG AGAGGGTGAA AGGCCCGTTA CGCTACTTGT CTGGTGTTCT
           GATAACTGCG TTGGAGTAGG ATTGCTTGAG AGTGCAGTTC GAATGCTGTG
           TGGCAAACCC CATACAAACC TAAATATGGC TGCGAGACCG ATAGCGTACA
           AGTACCATGA GGGAAAGTTG AAAAGCACTC TGAAAAGAGA GTTCATAAGA
           GCGTGCAACT GTACTCTGCA AAGCGAATGG TTGGGTGATA TCAGCAATTG
           TTATTCAGAC GTTTTGTGAA AGTTGTGATG ATTGACTA-- --TTTGCGAT
           CGTTGGGATG TTATGAAATG TCGTATTTGA CAATGCTGAA GGTTGCTCGG
           TGTGTTGATG GTAGCGCGGT GTTGTGTTGG AATAGACTAT CTTTCGATAA
           ATCTATGAGA ACTACACCGT CGTGTCGAAA TATTTT---G ACTGCTAACA
           TTGGCTCACT GTAAGAAAAC GACTAGACTT GATGAAACCA C--TTGCGTG
           CTGCAGGCTT ATTAGTCTGT TGACACGTTT GTGGAGAGCA TGTTCAATGG
           TTCAGTAAGA GCAACA-TCT TTACTATGGA CCATTCGAAC CGTCTTGAAA
           CACGGACTAA GGAGTTCAAC TCGAACGCGA GTCGTTTTTC GTAATGAAAT
           TTAAAGGCAA AGGGAAGACG ACTCTTTATG AGATGCGAAC TGATGCATCT
           TAATGTTGAT GGTAAGCACG AGTGATGAGT GACACATTTG AACTAGATGA
           TCACTGCACC TGAGCGTTCA GGTTGAGACC CGAAAGATGG TGAACTATGC
           CTGAGTAGAA TGAAGCCAGG GGAAACTCTG GTGGAGGTTC GTAACGGTTT
           TGACGTGCAA ATCAATCGTC AAACTTGGGT ATAGGGGCGA AAGACTAATC
           GAACCATCTA GTAGCTGGTT CCCTCCGAAG TTTCCCTCAG GAAAGCTGGT
           GTGCAATTTA GTTTTACCTG GTAAAGCTAA TGATTGGAGG AATCGGAGCT
           GTAATAACTT TGACCTACTC TCAAACTTAA AACGGGTAAG AAATTCTTTG
           CTTCTTGATT GAGCTGGAAT TGAGAATGAA GCGCGCCAAG TGGGCCATTT
           TTGGTAAGCA GAACTGGCGC TGTGGGATGA ACTGAACGTT GAGCTAAGGT
           GCCCGATGCA TCTCTCATCA GATGCCATAA AAGGTGTTAG TTGATATTGA
           CAGCAGGACG GTGGCCATGG AAGTTGGTAT CTGCTAAGGA GTGTGTAATA
           ACTCACCTGC CGAATCAACT AGCCCTGAAA ATGGATGGCG CTGTAGACAT
           GAACCTATGC TCAACCGTTG GTATTGTGAC TGTCGA---A GAATTGAATA
           TCGATCAATG TGTAGGAGGG CGAAGACGTT GGCTTCGAAG CGTGGAGTGT
           GAGCTCCCGT GAAGCTGGCG CTAGAGCAGA TCTTAGTGGC AG
       E_bothniensis_bb
           GGTGGTCTGG TGGGTTTTAG TTTAAGCTTG TTAATTCGGT TAGAGCTGGG
           TTCTGGAGGG CAGTGAATGG GGGATGAGCA TTTATATAAT GTAGTTGTTA
           CCGCACATGC TATTATAATG GTATTCTTTT TAGTTATACC TATATTTATA
           GGGGGTTTTG GCAATTGGTT AATGCCTGTT ATATTAGGGT TGAGAGATAT
           GGTGTTACCG CGTTTAAATA ATTTGAGCTT TTTAATTTTG CCTTTTAGGC
           TATTGCTTAT GGCATCGTCT TTGATGTTGA AAGGTGGTGG GGCAGGTTGG
           ACAATGTACC CTCCATTAAT ATTAAGAGAT TATAGTTCTG GTGTTTCAGT
           TGATATAATA ATTTTGAGCT TACATTTAGC TGGTTTATCT TCTATTTTGG
           GGTCTATTAA TGTAATGGTA ACAGGTGTCG TAGGGTCTAA AATTGCTGGA
           AGTGTTGAGC AACTGCCCCT GCTTATTTGA GCCTTGTTAG TGACAGCTGG
           GCTTGTGCTT TTGACGGTTC CTGTTTTAGC TGCAGCTTTG ACAATGTTAT
           TGCTAGATCG TAATTTTAGG TCTAGGTTTT TTGATTATTA ATAAGCGGAA
           GAAAAGAAAC CAACTGGGAT TCTATTAGTA ATGGCGAATG AACATAGAAA
           GGCCATCATT GAATTCTACT ACATTACGTA GATGA-AAGT GTGATGTTGG
           CGTCAATAT- -CTATAGTGC TGATAAGTGA TGTAAGTTCG ATTGAACACG
           ACAT-CCCAA AGAGGGTGAA AGGCCCTTGA CATCACTACT TCGGTATTCT
           GATAATGACG GTTGAGTAGA ATTGCTTGAG ACCGCAGTTC GAA-GATGTG
           TGGCAAACCC CATACAAGTC TAGATATAGT TGCGAGGCCG ATAGCGAACA
           AGTACCATGA GGGAAAGTTG AAAAGTACTC TGAAAAGAGA GTTCACAAGT
           GCGTGAAACT GTACACTGTA AAGCGAATGA TTGAGCGATT AGAATGTCGA
           TCACTCAAGT GTCATGT--A TGTTTCAAAG GTTTGCTGAA TCTTTGCTTG
           AATTGTCATG T-GCATGATA CTGTACTTGA TTGTGTCTGG AATTGCTTGG
           TGGGCTAGCG CTAACATAGC GATCTGACGG AAAAGAGTCT CTTTTTGAGT
           CTCTTAGAGA AGATTGCTTT --TGAACTGT TTTATG--CA GTCGGTAATG
           CTTGCCCACT TCTGAAATAT GCCTGTAACT GTGTACACCG T--ATGTGTG
           CAACTATCGT AAAGTGAAAT TGT-GCATGT GTTGTCAGTA TGTTAAAAGG
           TTCGTGAAAA GCAATTGTCT TTGCTGTGAA TCATTCGAAC CGTCTTGAAA
           CACGGACTAA GGAGTTCAAC TCGAACGCAA GTCGTTTTCT GAAACGAAAT
           TTAAAGGCAA AGTGAAAACA ACTCTTGATG AGATGTTAAC TGATGCGT--
           ACGCGCTGAT GATAAGCACA AGTGATGAGT AGCACAGTTG TAATTGTTGC
           TGACTGCACC TGAGCGTTCA GGTTGAGACC CGAAAGATGG TGAACTATGC
           CTGAGTAGAA TGAAGCCAGG GGAAACTCTG GTGGAGGTTC GTAGCGGTTT
           TGACGTGCAA ATCAATCGTT AAACTTTGGT ATAGGGGCGA AAGACTAATC
           GAACCATCTA GTAGCTGGTT CCCTCCGAAG TTTCCCTCAG GAAAGCTGGT
           GTGTATGTTA GTTTTACCTG GTAAAGCTAA TGATTGGAGG AATCGGAGCT
           GTAATAACTT TGACCTACTC TCAAACTTAA AACGGGTAAG AACTTTTACG
           CTACTTAATT GAGCAAAAAG TTTGAATAAC ACGCGCCAAG TGGGCCATTT
           TTGGTAAGCA GAACTGGCGC TGTGGGATGA ACTGAACGTT GAGCTAAGGT
           GCCAGAGACA TTTCTCATTA GATGCCATGA AAGGTGTTAG TTGATATTGA
           CAGCAGGACG GTGGCCATGG AAGTCGGCAT CTGCTAAGGA GTGTGTAACG
           ACTCACCTGC CGAATCAACT AGCCCTGAAA ATGGATGGCG CTGTAGACAT
           GTACCTATGC TCAACCGTTG ATATTGT--C TGTCATAAAT GAATTGAAAA
           TTGATCAACG TGTAGGAGGG CGAAGACGTT AACTTTGAAG CGTGGAGTGT
           GAGCTCCTGT GAAGTTGGCG CTAGTGCAGA TCTTAGTGGC AG
       E_bothniensis_pul
           GGTGGTCTGG TGGGTTTTAG TTTAAGCTTG TTAATTCGGT TAGAGCTGGG
           TTCTGGAGGG CAGTGAATGG GGGATGAGCA TTTATATAAT GTAGTTGTTA
           CCGCACATGC TATTATAATG GTATTCTTTT TAGTTATACC TATATTTATA
           GGGGGTTTTG GCAACTGGTT AATGCCTGTT ATATTGGGGT TGAGAGATAT
           GGTGTTACCA CGTTTAAATA ATTTGAGCTT TTTAATTTTA CCTTTTAGGC
           TATTGCTTAT GGCATCGTCT TTGATGTTGA AAGGTGGTGG GGCCGGTTGG
           ACAATGTACC CTCCATTAAT ATTGAGAGAT TATAGTTCTG GTGTTTCAGT
           TGATATAATA ATTTTGAGCT TACATTTAGC TGGTTTATCT TCTATTTTGG
           GGTCTATTAA TGTAATGGTA ACAGGTGTCG TAGGGTCTAA AATTGCTGGA
           AGTGTTGAGC AGCTGCCCTT GCTTATTTGA GCCTTGTTAG TGACAGCTGG
           GCTTGTGCTT TTGACGGTTC CTGTTTTAGC TGCAGCTTTG ACAATGTTAT
           TGCTAGATCG TAATTTTAGG TCTAGGTTTT TCGATTATTA ATAAGCGGAA
           GAAAAGAAAC CAACTGGGAT TCTATTAGTA ATGGCGAATG AACATAGAAA
           GGCCATCATT GAATTCTACT ACATTACGTA GATGA-AAGT GTGATGTTGG
           CGTCAATAT- -CTATAGTGC TGATAAGTGA TGTAAGTTCG ATTGAACACG
           ACAT-CCCAA AGAGGGTGAA AGGCCCTTGA CATCACTACT TCGGTATTCT
           GATAATGACG GTTGAGTAGA ATTGCTTGAG ACCGCAGTTC GAA-GATGTG
           TGGCAAACCC CATACAAGTC TAGATATAGT TGCGAGGCCG ATAGCGAACA
           AGTACCATGA GGGAAAGTTG AAAAGTACTC TGAAAAGAGA GTTCACAAGT
           GCGTGAAACT GTACACTGTA AAGCGAATGA TTGAGCGATT AGAATGTCGA
           TCACTCAAGT GTCATGT--A TGTTTCAAAG GTTTGCTGAA TCTTTGCTTG
           AATTGTCATG T-GCATGATA CTGTACTTGA TTGTGTCTGG AATTGCTTGG
           TGGGCTAGCG CTAACATAGC GATCTGACGG AAAAGAGTCT CTTTTTGAGT
           CTCTTAGAGA AGATTGCTTT --TGAACTGT TTTATG--CA GTCGGTAATG
           CTTGCCCACT TCTGAAATAT GCCTGTAACT GTGTACACCG T--ATGTGTG
           CAACTATCGT AAAGTGAAAT TGT-GCATGT GTTGTCAGTA TGTTAAAAGG
           TTCGTGAAAA GCAATTGTCT TTGCTGTGAA TCATTCGAAC CGTCTTGAAA
           CACGGACTAA GGAGTTCAAC TCGAACGCAA GTCGTTTTCT GAAACGAAAT
           TTAAAGGCAA AGTGAAAACA ACTCTTGATG AGATGTTAAC TGATGCGT--
           ACGCGCTGAT GATAAGCACA AGTGATGAGT AGCACAGTTG TAATTGTTGC
           TGACTGCACC TGAGCGTTCA GGTTGAGACC CGAAAGATGG TGAACTATGC
           CTGAGTAGAA TGAAGCCAGG GGAAACTCTG GTGGAGGTTC GTAGCGGTTT
           TGACGTGCAA ATCAATCGTT AAACTTTGGT ATAGGGGCGA AAGACTAATC
           GAACCATCTA GTAGCTGGTT CCCTCCGAAG TTTCCCTCAG GAAAGCTGGT
           GTGTATGTTA GTTTTACCTG GTAAAGCTAA TGATTGGAGG AATCGGAGCT
           GTAATAACTT TGACCTACTC TCAAACTTAA AACGGGTAAG AACTTTTACG
           CTACTTAATT GAGCAAAAAG TTTGAATAAC ACGCGCCAAG TGGGCCATTT
           TTGGTAAGCA GAACTGGCGC TGTGGGATGA ACTGAACGTT GAGCTAAGGT
           GCCAGAGACA TTTCTCATTA GATGCCATGA AAGGTGTTAG TTGATATTGA
           CAGCAGGACG GTGGCCATGG AAGTCGGCAT CTGCTAAGGA GTGTGTAACG
           ACTCACCTGC CGAATCAACT AGCCCTGAAA ATGGATGGCG CTGTAGACAT
           GTACCTATGC TCAACCGTTG ATATTGT--C TGTCATAAAT GAATTGAAAA
           TTGATCAACG TGTAGGAGGG CGAAGACGTT AACTTTGAAG CGTGGAGTGT
           GAGCTCCTGT GAAGTTGGCG CTAGTGCAGA TCTTAGTGGC AG
       E_gadi_3
           GGTGGTCTGG TGGGTTTTAG TTTAAGTTTG TTAATTCGGT TAGAGCTGGG
           TTCTGGAGGG CAGTGAATGG GGGATGAGCA TTTATACAAT GTAGTTGTTA
           CCGCACATGC TATTATAATG GTATTCTTTT TAGTTATACC TATATTTATA
           GGGGGTTTTG GCAACTGGTT AATGCCTGTC ATATTAGGGT TGAGAGATAT
           GGTGTTACCG CGTTTAAATA ATTTGAGTTT CTTAATTTTA CCTTTTAGTC
           TATTGCTAAT GGCATCGTCT TTGATGTTGA AAGGTGGAGG GGCCGGTTGG
           ACAATGTACC CACCATTAAT ATTAAGAGAT TATAGTTCTG GTGTTTCAGT
           AGATATAATA ATTTTGAGCT TACATTTAGC TGGCTTATCT TCTATTTTGG
           GGTCTATTAA TGTAATGGTA ACAGGTGTCG TAGGGTCTAA AATTGCTGGT
           AGTGTTGAGC AGCTGCCCTT GCTTATCTGA GCGTTGTTAG TGACAGCTGG
           GCTTGTGCTT TTGACGGTTC CTGTTTTAGC TGCAGCTTTG ACAATGTTAT
           TGCTAGATCG TAATTTTAGG TCTAGGTTTT TTGATTATTA ATAAGCGGAA
           GAAAAGAAAC CAACTGGGAT TCTATTAGTA ATGGCGAATG AACATAGAAA
           GGCCATCATT GAATTCTACT ACATTACGTA GATGA-AAGT GTGATGTTGG
           CGTCAATAT- -CTATAGTGC TGATAAGTGA TGTAAGTTCG ATTGAACACG
           ACAT-CCCAA AGAGGGTGAA AGGCCCTTGA CATCACTACT TCGGTATTCT
           GATAATGACG GTTGAGTAGA ATTGCTTGAG ACCGCAGTTC GAA-GATGTG
           TGGCAAACCC CATACAAGTC TAGATATAGT TGCGAGGCCG ATAGCGAACA
           AGTACCATGA GGGAAAGTTG AAAAGTACTC TGAAAAGAGA GTTCACAAGT
           GCGTGAAACT GTACACTGTA AAGCGAATGA TTGAGCGATT AGAATGTCGA
           TCACTCAAGT GTCATGT--A TGTTTCAAAG GTTTGCTGAA TCTTTGCTTG
           AATTGTCATG T-GCATGATA CTGTACTTGA TTGTGTCTGG AATTGCTTGG
           TGGGCTAGCG CTAACATAGC GATCTGACGG AAAAGAGTCT CTTTTTGAGT
           CTCTTAGAGA AGATTGCTTT --TGAACTGT TTTATG--CA GTCGGTAATG
           CTTGCCCACT TCTGAAATAT GCCTGTAACT GTGTACACCG T--ATGTGTG
           CAACTATCGT AAAGTGAAAT TGT-GCATGT GTTGTCAGTA TGTTAAAAGG
           TTCGTGAAAA GCAATTGTCT TTGCTGTGAA TCATTCGAAC CGTCTTGAAA
           CACGGACTAA GGAGTTCAAC TCGAACGCAA GTCGTTTTCT GAAACGAAAT
           TTAAAGGCAA AGTGAAAACA ACTCTTGATG AGATGTTAAC TGATGCGT--
           ACGCGCTGAT GATAAGCACA AGTGATGAGT AGCACAGTTG TAATTGTTGC
           TGACTGCACC TGAGCGTTCA GGTTGAGACC CGAAAGATGG TGAACTATGC
           CTGAGTAGAA TGAAGCCAGG GGAAACTCTG GTGGAGGTTC GTAGCGGTTT
           TGACGTGCAA ATCAATCGTT AAACTTTGGT ATAGGGGCGA AAGACTAATC
           GAACCATCTA GTAGCTGGTT CCCTCCGAAG TTTCCCTCAG GAAAGCTGGT
           GTGTATGTTA GTTTTACCTG GTAAAGCTAA TGATTGGAGG AATCGGAGCT
           GTAATAACTT TGACCTACTC TCAAACTTAA AACGGGTAAG AACTTTTACG
           CTACTTAATT GAGCAAAAAG TTTGAATAAC ACGCGCCAAG TGGGCCATTT
           TTGGTAAGCA GAACTGGCGC TGTGGGATGA ACTGAACGTT GAGCTAAGGT
           GCCAGAGACA TTTCTCATTA GATGCCATGA AAGGTGTTAG TTGATATTGA
           CAGCAGGACG GTGGCCATGG AAGTCGGCAT CTGCTAAGGA GTGTGTAACG
           ACTCACCTGC CGAATCAACT AGCCCTGAAA ATGGATGGCG CTGTAGACAT
           GTACCTATGC TCAACCGTTG ATATTGT--C TGTCATAAAT GAATTGAAAA
           TTGATCAACG TGTAGGAGGG CGAAGACGTT AACTTTGAAG CGTGGAGTGT
           GAGCTCCTGT GAAGTTGGCG CTAGTGCAGA TCTTAGTGGC AG
       E_gadi_1_Baltic
           GGTGGTTTGG TAGGTTTTAG TTTAAGCTTG TTGATTCGGT TAGAGTTGGG
           TTCTGGAGGG CAGTGAATGG GGGATGAGCA TTTATATAAT GTAGTTGTTA
           CTGCACATGC TATTATAATG GTGTTCTTTT TAGTTATACC TATGTTTATA
           GGGGGTTTTG GTAATTGGTT AATGCCTGTT ATATTAGGGT TGAGGGATAT
           GGTGTTACCA CGTTTAAATA ATTTGAGGTT TTTAATTTTA CCTTTTAGTC
           TTTTGCTTAT GGCTTCGTCT TTGATGTTGA AAGGTGGTGG GGCCGGTTGG
           ACAATGTACC CACCATTGAT ATTAAGAGAT TATAGTTCCG GTGTCTCAGT
           TGATATAATA ATTTTGAGCT TACATTTAGC TGGTTTATCT TCTATTTTAG
           GGTCTATTAA TGTGATGGTA ACCGGGGTCG TAGGGTCTAA AATTGCTGGT
           AGTGTTGAGC AGTTACCATT GCTTATTTGA GCCTTGCTAG TGACAGCTGG
           GCTTGTGCTT TTGACTGTTC CTGTTTTAGC TGCGGCTTTA ACAATGCTTT
           TGTTAGATCG TAATTTTAGG TCTAGTTTTT TTGATTATTA ATAAGCGGAA
           GAAAAGAAAC CAACTGGGAT TCTATTAGTA ATGGCGAATG AACATAGAAA
           GGCCATCATT GAATTCTACT ACATTACGTA GATGA-AAGT GTGATGTTGG
           CGTCAATAT- -CTATAGTGC TGATAAGTGA TGTAAGTTCG ATTGAACACG
           ACAT-CCCAA AGAGGGTGAA AGGCCCTTGA CATCACTACT TCGGTATTCT
           GATAATGACG GTTGAGTAGA ATTGCTTGAG ACCGCAGTTC GAA-GATGTG
           TGGCAAACCC CATACAAGTC TAGATATAGT TGCGAGGCCG ATAGCGAACA
           AGTACCATGA GGGAAAGTTG AAAAGTACTC TGAAAAGAGA GTTCACAAGT
           GCGTGAAACT GTACACTGTA AAGCGAATGA TTGAGCGATT AGAATGTCGA
           TCACTCAAGT GTCATGT--A TGTTTCAAAG GTTTGCTGAA TCTTTGCTTG
           AATTGTCATG T-GCATGATA CTGTACTTGA TTGTGTCTGG AATTGCTTGG
           TGGGCTAGCG CTAACATAGC GATCTGACGG AAAAGAGTCT CTTTTTGAGT
           CTCTTAGAGA AGATTGCTTT --TGAACTGT TTTATG--CA GTCGGTAATG
           CTTGCCCACT TCTGAAATAT GCCTGTAACT GTGTACACCG T--ATGTGTG
           CAACTATCGT AAAGTGAAAT TGT-GCATGT GTTGTCAGTA TGTTAAAAGG
           TTCGTGAAAA GCAATTGTCT TTGCTGTGAA TCATTCGAAC CGTCTTGAAA
           CACGGACTAA GGAGTTCAAC TCGAACGCAA GTCGTTTTCT GAAACGAAAT
           TTAAAGGCAA AGTGAAAACA ACTCTTGATG AGATGTTAAC TGATGCGT--
           ACGCGCTGAT GATAAGCACA AGTGATGAGT AGCACAGTTG TAATTGTTGC
           TGACTGCACC TGAGCGTTCA GGTTGAGACC CGAAAGATGG TGAACTATGC
           CTGAGTAGAA TGAAGCCAGG GGAAACTCTG GTGGAGGTTC GTAGCGGTTT
           TGACGTGCAA ATCAATCGTT AAACTTTGGT ATAGGGGCGA AAGACTAATC
           GAACCATCTA GTAGCTGGTT CCCTCCGAAG TTTCCCTCAG GAAAGCTGGT
           GTGTATGTTA GTTTTACCTG GTAAAGCTAA TGATTGGAGG AATCGGAGCT
           GTAATAACTT TGACCTACTC TCAAACTTAA AACGGGTAAG AACTTTTACG
           CTACTTAATT GAGCAAAAAG TTTGAATAAC ACGCGCCAAG TGGGCCATTT
           TTGGTAAGCA GAACTGGCGC TGTGGGATGA ACTGAACGTT GAGCTAAGGT
           GCCAGAGACA TTTCTCATTA GATGCCATGA AAGGTGTTAG TTGATATTGA
           CAGCAGGACG GTGGCCATGG AAGTCGGCAT CTGCTAAGGA GTGTGTAACG
           ACTCACCTGC CGAATCAACT AGCCCTGAAA ATGGATGGCG CTGTAGACAT
           GTACCTATGC TCAACCGTTG ATATTGT--C TGTCATAAAT GAATTGAAAA
           TTGATCAACG TGTAGGAGGG CGAAGACGTT AACTTTGAAG CGTGGAGTGT
           GAGCTCCTGT GAAGTTGGCG CTAGTGCAGA TCTTAGTGGC AG
       E_gadi_1_White
           GGTGGTTTGG TAGGTTTTAG TTTAAGCTTG TTGATTCGGT TAGAGTTGGG
           TTCTGGAGGG CAGTGAATGG GGGATGAGCA TTTATATAAT GTAGTTGTTA
           CTGCACATGC TATTATAATG GTGTTCTTTT TAGTTATACC TATGTTTATA
           GGGGGTTTTG GTAATTGGTT AATGCCTGTT ATATTAGGGT TGAGGGATAT
           GGTGTTACCA CGTTTAAATA ATTTGAGGTT TTTAATTTTA CCTTTTAGTC
           TTTTGCTTAT GGCTTCGTCT TTGATGTTGA AAGGTGGTGG GGCCGGTTGG
           ACAATGTACC CGCCATTGAT ATTAAGAGAT TATAGTTCCG GTGTCTCAGT
           TGATATAATA ATTTTGAGCT TACATTTAGC TGGTTTATCT TCTATTTTAG
           GGTCTATTAA TGTGATGGTA ACCGGGGTCG TAGGGTCTAA AATTGCTGGT
           AGTGTTGAGC AGTTACCATT GCTTATTTGA GCCTTGCTAG TGACAGCTGG
           GCTTGTGCTT TTGACTGTTC CTGTTTTAGC TGCGGCTTTA ACAATGCTTT
           TGTTAGATCG TAATTTTAGG TCTAGTTTTT TTGATTATTA ATAAGCGGAA
           GAAAAGAAAC CAACTGGGAT TCTATTAGTA ATGGCGAATG AACATAGAAA
           GGCCATCATT GAATTCTACT ACATTACGTA GATGA-AAGT GTGATGTTGG
           CGTCAATAT- -CTATAGTGC TGATAAGTGA TGTAAGTTCG ATTGAACACG
           ACAT-CCCAA AGAGGGTGAA AGGCCCTTGA CATCACTACT TCGGTATTCT
           GATAATGACG GTTGAGTAGA ATTGCTTGAG ACCGCAGTTC GAA-GATGTG
           TGGCAAACCC CATACAAGTC TAGATATAGT TGCGAGGCCG ATAGCGAACA
           AGTACCATGA GGGAAAGTTG AAAAGTACTC TGAAAAGAGA GTTCACAAGT
           GCGTGAAACT GTACACTGTA AAGCGAATGA TTGAGCGATT AGAATGTCGA
           TCACTCAAGT GTCATGT--A TGTTTCAAAG GTTTGCTGAA TCTTTGCTTG
           AATTGTCATG T-GCATGATA CTGTACTTGA TTGTGTCTGG AATTGCTTGG
           TGGGCTAGCG CTAACATAGC GATCTGACGG AAAAGAGTCT CTTTTTGAGT
           CTCTTAGAGA AGATTGCTTT --TGAACTGT TTTATG--CA GTCGGTAATG
           CTTGCCCACT TCTGAAATAT GCCTGTAACT GTGTACACCG T--ATGTGTG
           CAACTATCGT AAAGTGAAAT TGT-GCATGT GTTGTCAGTA TGTTAAAAGG
           TTCGTGAAAA GCAATTGTCT TTGCTGTGAA TCATTCGAAC CGTCTTGAAA
           CACGGACTAA GGAGTTCAAC TCGAACGCAA GTCGTTTTCT GAAACGAAAT
           TTAAAGGCAA AGTGAAAACA ACTCTTGATG AGATGTTAAC TGATGCGT--
           ACGCGCTGAT GATAAGCACA AGTGATGAGT AGCACAGTTG TAATTGTTGC
           TGACTGCACC TGAGCGTTCA GGTTGAGACC CGAAAGATGG TGAACTATGC
           CTGAGTAGAA TGAAGCCAGG GGAAACTCTG GTGGAGGTTC GTAGCGGTTT
           TGACGTGCAA ATCAATCGTT AAACTTTGGT ATAGGGGCGA AAGACTAATC
           GAACCATCTA GTAGCTGGTT CCCTCCGAAG TTTCCCTCAG GAAAGCTGGT
           GTGTATGTTA GTTTTACCTG GTAAAGCTAA TGATTGGAGG AATCGGAGCT
           GTAATAACTT TGACCTACTC TCAAACTTAA AACGGGTAAG AACTTTTACG
           CTACTTAATT GAGCAAAAAG TTTGAATAAC ACGCGCCAAG TGGGCCATTT
           TTGGTAAGCA GAACTGGCGC TGTGGGATGA ACTGAACGTT GAGCTAAGGT
           GCCAGAGACA TTTCTCATTA GATGCCATGA AAGGTGTTAG TTGATATTGA
           CAGCAGGACG GTGGCCATGG AAGTCGGCAT CTGCTAAGGA GTGTGTAACG
           ACTCACCTGC CGAATCAACT AGCCCTGAAA ATGGATGGCG CTGTAGACAT
           GTACCTATGC TCAACCGTTG ATATTGT--C TGTCATAAAT GAATTGAAAA
           TTGATCAACG TGTAGGAGGG CGAAGACGTT AACTTTGAAG CGTGGAGTGT
           GAGCTCCTGT GAAGTTGGCG CTAGTGCAGA TCTTAGTGGC AG
       E_truttae
           GGTGGTTTAG TGGGTTTAAG TTTAAGTTTG TTAATTCGGT TAGAGTTGGG
           TTCTGGAGGG CAGTGAATAG GTGATGAGCA TTTGTATAAT GTAGTGGTTA
           CTGCACATGC TATTATAATA GTGTTCTTTT TAGTTATACC TATGTTTATG
           GGGGGTTTTG GTAATTGGTT AATGCCCGTT ATATTGGGGT TAAGAGATAT
           GGTGTTACCT CGTTTAAATA ATTTAAGTTT TTTAATTTTA CCTTTTAGTT
           TGTTGCTTAT GGCTTCGTCT TTGATGCTGA AAGGCGGTGG GGCCGGTTGG
           ACAATGTACC CACCACTAAT ATTAAGAGAT TATAGTTCTG GTGTTTCAGT
           TGATATAATA ATTTTGAGTT TACATTTAGC TGGGTTATCT TCTATTTTGG
           GTTCTATTAA TGTAATAGTA ACAGGAGTTG TAGGATCTAA AATTGCTGGT
           AGTGTTGAGC AGTTGCCTCT GCTTATTTGA GCACTGTTAG TTACAGCTGG
           GCTTGTGCTT TTGACGGTTC CTGTTTTAGC TGCAGCTTTA ACAATGCTTT
           TGTTAGACCG TAACTTTAGG TCTAGATTTT TTGATTATTA ATAAGCGGAA
           GAAAAGAAAC CAACTGGGAT TCTATTAGTA ATGGCGAATG AACATAGAAA
           GGCCATCATT GAATTCTACT ACATTACGTA GATGA-AAGT GTGATGTTGG
           CGTCAATAT- -CTATAGTGC TGATAAGTGA TGTAAGTTCG ATTGAACACG
           ACAT-CCCAA AGAGGGTGAA AGGCCCTTGA CATCACTACT TCGGTATTCT
           GATAATGACG GTTGAGTAGA ATTGCTTGAG ATCGCAGTTC GAA-GATGTG
           TGGCAAACCC CATACAAGTC TAGATATAGT TGCGAGGCCG ATAGCGAACA
           AGTACCATGA GGGAAAGTTG AAAAGTACTC TGAAAAGAGA GTTCACAAGT
           GCGTGAAACT GTACACTGTA AAGCGAATGA TTGAGCGATT AGAATGTCGA
           TCACTCAAGT GTCATGT--A TGTTTCAAAG GTTTGCTGAA TCTTTGCTTG
           AATTGTCTTA T-GCATGATA CTGTACTTGA TTGTGTCTGG AATTGCTTGG
           TGGGCTAGCG CTAACATAGC GATCTGACGG AAAAGAGTCT CTTTTTGAGT
           CTCTTAGAGA AGATTGCTTT --TGTACTGT TTTATG--CA GTCGGTAATG
           CTTGCCCATT TCTGAAATAT GCCTGTAACT GTGTACACCG T--ATGTGTG
           CAACTATCGT AAAGTGAAAT TGT-GCATGT GTTGTCAGTA TGTTAAAAGG
           TTCGTGAAAA GCAATTGTCT TTGCTGTGAA TCATTCGAAC CGTCTTGAAA
           CACGGACTAA GGAGTTCAAC TCGAACGCAA GTCGTTTTCT GAAACGAAAT
           TTAAAGGCAA AGTGAAAACA ACTCTTGATG AGATGTTAAC TGATGCGT--
           ACGCGCTGAT GATAAGCACA AGTGATGAGT AGCACAGTTG TAATTGTTGC
           TGACTGCACC TGAGCGTTCA GGTTGAGACC CGAAAGATGG TGAACTATGC
           CTGAGTAGAA TGAAGCCAGG GGAAACTCTG GTGGAGGTTC GTAGCGGTTT
           TGACGTGCAA ATCAATCGTT AAACTTTGGT ATAGGGGCGA AAGACTAATC
           GAACCATCTA GTAGCTGGTT CCCTCCGAAG TTTCCCTCAG GAAAGCTGGT
           GTGTATGTTA GTTTTACCTG GTAAAGCTAA TGATTGGAGG AATCGGAGCT
           GTAATAACTT TGACCTACTC TCAAACTTAA AACGGGTAAG AACTTTTACG
           CTACTTAATT GAGCAAAAAG TTTGAATAAC ACGCGCCAAG TGGGCCATTT
           TTGGTAAGCA GAACTGGCGC TGTGGGATGA ACTGAACGTT GAGCTAAGGT
           GCCAGAGACA TTTCTCATTA GATGCCATGA AAGGTGTTAG TTGATATTGA
           CAGCAGGACG GTGGCCATGG AAGTCGGCAT CTGCTAAGGA GTGTGTAACG
           ACTCACCTGC CGAATCAACT AGCCCTGAAA ATGGATGGCG CTGTAGACAT
           GTACCTATGC TCAACCGTTG ATATTGT--C TGTCATAAAT GAATTGAAAA
           TTGATCAACG TGTAGGAGGG CGAAGACGTT AACTTTGAAG CGTGGAGTGT
           GAGCTCCTGT GAAGTTGGCG CTAGTGCAGA TCTTAGTGGC AG
       E_brayi
           GGTGGTTTAG TAGGGTTCAG TTTAAGGTTA TTGATTCGGT TAGAGCTAGG
           GTCTGGAGGA CAATGAATAG GAGATGAACA TTTATATAAT GTAGTTGTTA
           CTGCACATGC TATTATGATA GTATTCTTTT TAGTTATACC TATATTTATA
           GGCGGTTTTG GTAATTGATT GATACCAGTA ATATTAGGTT TAAGGGATAT
           AGTGTTACCT CGTCTTAATA ATTTAAGATT TTTAATTTTG CCTTGTAGGC
           TGTTGCTTAT AGCTGCTTCT TTAATATTAA AAGGAGGTGG GGCTGGATGA
           ACTATATATC CGCCATTAAT ATTGAGAGAT TACAGATCTG GGGTATCTGT
           TGATATAATG ATTTTAAGCT TGCATATAGC TGGTTTGTCC TCTATTTTAG
           GTTCTATTAA TGTAATAGTA ACAGGTATTG TAGGCTCTAA AATTGCTGGT
           AGTGTTGAAC AACTTCCTCT TTTGGTTTGA GCTTTATTAG TTACAGCTGG
           GTTGGTACTT TTAACAATCC CTATTTTAGC AGCAGCTTTA ACGATACTTT
           TATTGGATCG TAATTTTAGG GCTAGATTTT TTGACTATTA ATAAGCGGAA
           GAAAAGAAAC CAACTGGGAT TCTATTAGTA ATGGCGAATG AACATAGAAA
           GGCCATCATT GAATTCTACT ACATTACGTA GATGA-AAGT GTGATGTTGG
           CGTCAATAT- -CTATGGTGC TGATAAGTGA TGTAAGTTCG ATTGAACACG
           ACAT-CCCAA AGAGGGTGAA AGGCCCTTGA CATCACTACT TCGGTATTCT
           GATAATGACG GTTGAGTAGA ATTGCTTGAG ACCGCAGTTC GAA-GATGTG
           TGGCAAACCC CATACAAGTC TAGATATAGT TGCGAGGCCG ATAGCGAACA
           AGTACCATGA GGGAAAGTTG AAAAGTACTC TGAAAAGAGA GTTCACAAGT
           GCGTGAAACT GTACACTGTA AAGCGAATGA TTGAGCGATT AGAATGTCGA
           TCACTCAAGT GTCATGT--A TGTTTCAAAG ATTTGCTGAA TCTTTGCTTG
           AATTGTCATG T-GCATGATA CTGTACTTGA TTGTGTCTGG AATTGCTTGG
           TGGGCTAGCG CTAACATAGC GGTCTGTCGG AAAAGAGTCT CTTTTTGAGT
           CTCTTAGAGC AGATTGCTTT --TGAACTGT TTTATG--CA GTCGGTAATG
           CTTGCCCACT TCTGAAATAT GCCTGTAACT GTGTACACCG T--ATGTGTG
           CAACTATCGT AAAGTGAAAT TGT-GCATGT GTTGTCAGTA TGTTGAAAGG
           TTCGTGAAAA GCAATTGTCT TTGCTGTGAA TCATTCGAAC CGTCTTGAAA
           CACGGACTAA GGAGTTCAAC TCGAACGCAA GTCGTTTTCT GAAACGAAAT
           TTAAAGGCAA AGTGAAAACA ACTCTTGATG AGATGTTAAC TGATGCGT--
           ACGCGCTGAT GATAAGCACA AGTGATGAGT AGCACAGTTG TAATTGTTGC
           TGACTGCACC TGAGCGTTCA GGTTGAGACC CGAAAGATGG TGAACTATGC
           CTGAGTAGAA TGAAGCCAGG GGAAACTCTG GTGGAGGTTC GTAGCGGTTT
           TGACGTGCAA ATCAATCGTT AAACTTTGGT ATAGGGGCGA AAGACTAATC
           GAACCATCTA GTAGCTGGTT CCCTCCGAAG TTTCCCTCAG GAAAGCTGGT
           GTGTATGTTA GTTTTACCTG GTAAAGCTAA TGATTGGAGG AATCGGAGCT
           GTAATAACTT TGACCTACTC TCAAACTTAA AACGGGTAAG AACTTTTACG
           CTACTTAATT GAGCAAAAAG TTAGAATAAC ACGCGCCAAG TGGGCCATTT
           TTGGTAAGCA GAACTGGCGC TGTGGGATGA ACTGAACGTT GAGCTAAGGT
           GCCAGAGACA TTTCTCATTA GATGCCATGA AAGGTGTTAG TTGATATTGA
           CAGCAGGACG GTGGCCATGG AAGTCGGCAT CTGCTAAGGA GTGTGTAACG
           ACTCACCTGC CGAATCAACT AGCCCTGAAA ATGGATGGCG CTGTAGACAT
           GTACCTATGC TCAACCGTTG ATATTGA--C TGTCATAAAT GAATTGAAAA
           TTGATCAACG TGTAGGAGGG CGAAGACGTT AACTTTGAAG CGTGGAGTGT
           GAGCTCCTGT GAAGTTGGCG CTAGTGCAGA TCTTAGTGGC AG
       E_salmonis
           GGGGGTTTAA TAGGATTTGG AATAAGGATT ATTATTCGGT TAGAATTGGG
           TAGTGGAGGG CAGTGGTTAG GTAGGGAGTC TATGTATAAT GTTATAGTTA
           CAAGGCATGC TTTGATAATA GTATTCTTCT TAGTAATACC TGTATTTATA
           GGGGGTTTTG CTAACTGGTT GATACCAGTA ATATTGGGGT TAGGTGATAT
           GGCATTGCCT CGTATGAATA ATTTAAGATT GATTCTTTTG ATAGTGAGGT
           TGTCTTTAAT GGGAGTTTCT TTAGTTTTAG GAGGAGGTGG GTCTGGGTGA
           ACAATGTACC CTCCATTGAT ATTAAAAGAT TTTAGATCAG GAGTTTCGGT
           GGATATTATA GTCTTAAGGT TGCATGTGGC AGGTTTGTCA TCTATTTTAG
           GGTCAATTAA TATTTTAGTT ACGGCTGCTA TTGGGATGAA AAGGTCTTAT
           ACAGTAGAAC AAGTGCCTTT ATTTATTTGA GCTGTAGTAG TTACAGCAGG
           TTTGGTGGTA TTAACAGTAC CGGTATTAGC AGCAGCTTTG ACTATGTTAT
           TAATAGATCG TAATCTTTCA TCAAGATTTT TTAATTATTA ATAAGCGGAA
           GAAAAGAA-C CAACTGGGAT TCTATTAGTA ATGGCGAATG AACATAGAAA
           GACCATCATC GAATTCTGCT GCTGTTAGTA GTAGA-AAGT GTGATGTTGG
           TGTCGTTGCT GCTATAGTGC TAATGTGTAG TGTAAGTTTG ATTGAACGCG
           ACTTACCCAA AGAGGGTGAA AGGCCCGTGA CACTACTAAA ATAGCATTCT
           GGTGATGATA GTTGAGTAGA ATTGCTTGAG AGTGCAGTTC GAA-ATTGTG
           TGGCAAACCC CATACAAGTC TAGATATTGT TGCGAGACCG ATAGCGAACA
           AGTACCATGA GGGAAAGTTG AAAAGTACTC TGAAAAGAGA GTTCACAAGT
           GCGTGAAACT GTACACTGCA AAGCGAATGA TTGGGCGATA GGAATGTTTA
           TTATTCAAGC ACTTTAC--G TAATTGTATG TATGCATATC ATTTTGTGTT
           GATTGCATTG C-ACAAAGTG TTGTATTTGA TAACTTTCAT GGTTGCTTGG
           TGGGCTAATG TTAGCGCAGC ATTTCGTCGA ACGGGATCTC CTTCTGGAGT
           ATCCTACAGC GATTTACTGT GATGCTGTGT TTTATATGCA GCTGCTATCG
           TCAGTCCATT GTTGTAAAAT GCCTCGAACT ATGTACCCTG TTGATATGTA
           CAGTTAGC-T ATTGCGAAAT TGT-ACAATT ACGGTTTGTA CGTTTGAATG
           TTCACAGAGA GCAACACGAC TTGCTAAGAA TCATTCGAAC CGTCTTGAAA
           CACGGACTAA GGAGTTCAAC TCGAACGCGA GTCGTTTTCT GAAACTAGAT
           TTAAAGGCAA AGTGAAAACA ACTCTATAAG AGATGCTAAC AAAAGCGT--
           TAGCGCTAAT GATAAGCACA AGTGATGAGT GGCACAGTTG TAATTGTTGC
           TTACTGCACC TGAGCGTTCA GGTTGAGACC CGAAAGATGG TGAACTATGC
           CTGAGTAGAA TGAAGCCAGG GGAAACTCTG GTGGAGGTTC GTAGCGGTTT
           TGACGTGCAA ATCAATCGCC AAACTTGGGT ATAGGGGCGA AAGACTAATC
           GAACCATCTA GTTGCTGGTT CCCTCCGAAG TTTCCCTCAG GAAAGCTGGT
           GCGCGATTTA GTTTTACCTG GTAAAGCTAA TGATTGGAGG AATCGGAGCT
           GTAATAACTT TGACCTACTC TCAAACTTAA AACGGGTAAG ATCACTCTAG
           CTACTTAACT GAGCAGAGAG TGTGAATATA GTGCGCCAAG TGGGCCATTT
           TTGGTAAGCA GAACTGGCGC TGTGGGATGA ACTGAACGTC GAGCTAAGGT
           GCCAGATACG TTTCTCATCA GATGCCATAA AAGGTGTTGG TTGATATTGA
           CAGCAGGACG GTGGCCATGG AAGTTGGCAT CTGCTAAGGA GTGTGTAACA
           ACTCACCTGC CGAATCAACT AGCCCTGAAA ATGGATGGCG CTGTAGACAT
           GAACCTATGC TCAACCGTTG ATATTGTGAC TGTATATTCA GAATTGAAAA
           GTGATCAACG TGTAGGAGGG CGAAGACGTT AGCTTTGAAG CGTGGAGTGT
           AAACTCCCGT GAAGCTGGCG CTAGTGCAGA TCTTAGTGGC AG
      ;
endblock;

charset co1 = 1-585;
charset 28S = 586-2192;
charset co11stpos = 1-585\3;
charset co12ndpos = 2-585\3;
charset co13rdpos = 3-585\3;
taxset outgroup = A_lucii;
taxset all = 1-10;
