# Supplementary material for: The systematics of Echinorhynchus Zoega in Müller, 1776 (Acanthocephala, Echinorhynchidae) elucidated by nuclear and mitochondrial sequence data from eight European taxa
Source: Zookeys. 2015 Feb 26;(484):25–52. doi: 10.3897/zookeys.484.9132 (PMC4361782; doi:10.3897/zookeys.484.9132)
Supplement: Supplementary material 3 — Nucleotide substitutions [file zookeys-484-025-s003.csv]

	1	2	3	4	5	6	7	8	9	10
1. A. lucii	—	86/125	75/120	94/108	82/110	90/110	91/110	88/111	88/111	93/110
2. E. salmonis	166/127	—	85/89	71/91	73/95	75/99	75/99	80/92	76/92	78/91
3. E. cinctulus	128/100	95/75	—	59/68	64/66	58/68	59/68	67/67	63/71	65/70
4. E. brayi	169/133	140/105	29/20	—	64/34	66/36	65/36	74/37	65/35	71/34
5. E. truttae	172/133	140/103	31/24	7/6	—	34/14	35/14	40/13	37/15	38/14
6. E. gadi sp. I (Baltic)	170/133	139/105	30/22	4/4	3/2	—	1/0	29/13	25/13	25/12
7. E. gadi sp. I (White Sea)	170/133	139/105	30/22	4/4	3/2	0/0	—	30/13	25/13	25/12
8. E. gadi sp. III	170/133	139/105	30/22	4/4	3/2	0/0	0/0	—	11/8	11/7
9. E. bothniensis	170/133	139/105	30/22	4/4	3/2	0/0	0/0	0/0	—	8/1
10. E. 'bothniensis'	170/133	139/105	30/22	4/4	3/2	0/0	0/0	0/0	0/0	—
